# Supplementary material for: Flood syndrome following right-sided heart failure: a case report
Source: J Surg Case Rep. 2022 Jan 25;2022(1):rjab631. doi: 10.1093/jscr/rjab631 (PMC8790074; doi:10.1093/jscr/rjab631)
Supplement: Flood_syndrome_rjab631 [file flood_syndrome_rjab631.zip]

Archive with 1 entries (1 files):
- Flood_syndrome_rjab631.mp4
